# Supplementary material for: Implication of Central Nervous System Barrier Impairment in Amyotrophic Lateral Sclerosis: Gender-Related Difference in Patients
Source: Int J Mol Sci. 2023 Jul 7;24(13):11196. doi: 10.3390/ijms241311196 (PMC10342931; doi:10.3390/ijms241311196)
Supplement: Supplementary file 1 [file ijms-24-11196-s001.zip]

Archive with 1 entries (1 files):
- ijms-2474952-supplementary.pdf
